# Supplementary material for: Influence of Intramineral Proteins on the Growth of Carbonate Crystals Using as a Scaffold Membranes of Ratite Birds and Crocodiles Eggshells
Source: Membranes (Basel). 2023 Nov 1;13(11):869. doi: 10.3390/membranes13110869 (PMC10672969; doi:10.3390/membranes13110869)
Supplement: Supplementary file 1 [file membranes-13-00869-s001.zip]

Archive with 1 entries (1 files):
- membranes-2693847-supplementary.pdf
